# Supplementary material for: Cry1Ac and Vip3Aa proteins from Bacillus thuringiensis targeting Cry toxin resistance in Diatraea flavipennella and Elasmopalpus lignosellus from sugarcane
Source: PeerJ. 2017 Jan 17;5:e2866. doi: 10.7717/peerj.2866 (PMC5244881; doi:10.7717/peerj.2866)
Supplement: Supplemental Information 1 [file peerj-05-2866-s001.xls]

## Sheet: Sheet1
Insect	Protein	Concentration (ng.cm2)	number of dead caterpillars
D. flavipennella	Cry1Aa	0	3
		7.8125	5
		15625	9
		31.25	14
		62.50	16
		125	33
		250	36
		500	36
	Cry1Ac	0	4
		15625	39
		31.25	42
		62.50	43
		125	47
		250	48
		500	48
	Cry1Ca	0	2
		7.8125	13
		15625	14
		31.25	20
		62.50	27
		125	31
		250	30
		500	39
	Vip3Aa	0	4
		31.25	6
		62.50	6
		125	13
		250	16
		500	27
	Vip3Ca	0
		31.25	0
		62.50	1
		125	1
		250	2
		500	2
		1000	3
		2000	3
E. lignosellus	Cry1Aa	0	0
		0.781	9
		1562	12
		3125	15
		6.25	16
		12.5	16
		25	17
		50	20
		100	25
		200	25
		400	26
		800	30
		1600	33
		3200	40
		6400	42
		12800	48
	Cry1Ac	0	0
		0.781	4
		1562	8
		3125	21
		6.25	23
		12.5	24
		25	29
		50	29
		100	31
		200	38
		400	38
		800	43
		1600	43
		3200	48
		6400	48
		12800	48
	Cry1Ca	0	0
		0.781	6
		1562	9
		3125	15
		6.25	15
		12.5	20
		25	23
		50	24
		100	24
		200	25
		400	36
		800	41
		1600	43
		3200	48
	Vip3Aa	0	0
		0.781	2
		1562	8
		3125	16
		6.25	19
		12.5	19
		25	20
		50	21
		100	24
		200	29
		400	29
		800	37
		1600	38
		3200	45
		6400	45
		12800	48
	Vip3Ca	0	0
		0.781	2
		1562	3
		3125	6
		6.25	9
		12.5	10
		25	12
		50	13
		100	18
		200	19
		400	20
		800	23
		1600	25
		3200	33
		6400	39
		12800	41
